# Supplementary material for: A Trade‐Off Between Leaf Carbon Economics and Plant Size Among Mangrove Species in Dongzhaigang, China
Source: Ecol Evol. 2024 Nov 19;14(11):e70559. doi: 10.1002/ece3.70559 (PMC11576130; doi:10.1002/ece3.70559)
Supplement: Supplementary file 2 — Data S1. [file ECE3-14-e70559-s001.zip]

Archive with 2 entries (2 files):
- ece370559-sup-0005-AppendixS1/mangroveEE.R
- ece370559-sup-0005-AppendixS1/mangroveEE.xlsx
