# Supplementary material for: A Trade‐Off Between Leaf Carbon Economics and Plant Size Among Mangrove Species in Dongzhaigang, China
Source: Ecol Evol. 2024 Nov 19;14(11):e70559. doi: 10.1002/ece3.70559 (PMC11576130; doi:10.1002/ece3.70559)
Supplement: Supplementary file 2 — Data S1. [file ECE3-14-e70559-s001.zip › ece370559-sup-0005-AppendixS1/mangroveEE.R]

# PACKAGES
library(readxl) # to read Excel files
library(car)
library(emmeans)
library(vegan)
library(tidyverse)
library(lme4)
library(lmerTest)
library(ggpubr)
library(ggplot2)
library(corrplot)
library(patchwork)
library(ggsci)
library(lemon)
library(MuMIn)
# your DATA
data1 <- read_excel("mangroveEE.xlsx",sheet = 1)
mean1<-aggregate(height~species,data = data1,mean)
sd1<-aggregate(height~species,data = data1,FUN="sd")
mean2<-aggregate(DBH~species,data = data1,mean)
sd2<-aggregate(DBH~species,data = data1,FUN="sd")
data.frame(mean1,sd1=sd1$height,DBH=mean2$DBH,sd2=sd2$DBH)
summary(data1)
data_cv<-data1[, c(4:14)]
means<-apply(data_cv,2,mean)
sds <- apply(data_cv, 2, sd)
cvs <- sds / means*100;cvs
#######interspecific and intraspecific variability on trait characteristics####
h1<-lmer(LCC~id+(1|species), data = data1)
r1 <-r.squaredGLMM(h1);r1
h2<-lmer(LA~id+(1|species), data = data1)
r2 <-r.squaredGLMM(h2);r2
h3<-lmer(LT~ id+(1|species), data = data1)
r3 <-r.squaredGLMM(h3);r3
h4<-lmer(LV~ id+(1|species), data = data1)
r4 <-r.squaredGLMM(h4);r4
h5<-lmer(LFM~ id+(1|species), data = data1)
r5 <-r.squaredGLMM(h5);r5
h6<-lmer(LSM~ id+(1|species), data = data1)
r6 <-r.squaredGLMM(h6);r6
h7<-lmer(LDM~ id+(1|species), data = data1)
r7 <-r.squaredGLMM(h7);r7
h8<-lmer(LDMC~ id+(1|species), data = data1)
r8 <-r.squaredGLMM(h8);r8
h9<-lmer(LD~ id+(1|species), data = data1)
r9 <-r.squaredGLMM(h9);r9
h10<-lmer(WSD~ id+(1|species), data = data1)
r10 <-r.squaredGLMM(h10);r10
h11<-lmer(LMA~ id+(1|species), data = data1)
r11 <-r.squaredGLMM(h11);r11
data_var<- read_excel("mangroveEE.xlsx",sheet = 2)

Fs1<-ggplot(data = data_var,aes(x=trait,y=percent,fill=variation))+
  geom_bar(stat = "identity",
           position = "fill")+
  scale_fill_manual(values = c("intraspecific variation"="#98d09d","interspecific variation"="#d7e698",
                          "unexplained"="#e77381"),
                    limits=c("interspecific variation","intraspecific variation","unexplained"))+
  scale_y_continuous(expand = expansion(mult=c(0.01,0.1)),
                     labels = scales::percent_format())+
  theme(plot.background = element_rect(fill = "white", color = NA),
        panel.background = element_rect(fill = "white", color = "black"),
        panel.grid = element_blank(),
        axis.ticks = element_line(),legend.position = "bottom")+
guides(fill=guide_legend(title = NULL,nrow = 1,byrow = FALSE))+scale_x_discrete(limits = c("LCC", "LA", "LT", "LV","LFM", "LSM", "LDM", "LDMC","LD", "WSD", "LMA"))+
  labs(x=NULL,y="Variability explained (%)")

Fs1
ggsave("fig.s1.png", width = 6, height =4, dpi = 600)
###########ANOVA###########
f1<-lm(LCC~ tidal*type,data=data1);par(mfrow=c(2,2));plot(f1);shapiro.test(residuals(f1));leveneTest(f1);anova(f1)
f4<-lm(LA~ tidal*type,data=data1);plot(f4);shapiro.test(residuals(f4));leveneTest(f4);anova(f4)
f5<-lm(LT ~ tidal*type,data=data1);plot(f5);shapiro.test(residuals(f5));leveneTest(f5);anova(f5)
f6<-lm(LV ~ tidal*type,data=data1);plot(f6);shapiro.test(residuals(f6));leveneTest(f6);anova(f6)
f8<-lm(LFM ~ tidal*type,data=data1);plot(f8);shapiro.test(residuals(f8));leveneTest(f8);anova(f8)
f9<-lm(LSM ~ tidal*type,data=data1);plot(f9);shapiro.test(residuals(f9));leveneTest(f9);anova(f9)
f10<-lm(LDM ~ tidal*type,data=data1);plot(f10);shapiro.test(residuals(f10));leveneTest(f10);anova(f10)
f11<-lm(LDMC ~ tidal*type,data=data1);plot(f11);shapiro.test(residuals(f11));leveneTest(f11);anova(f11)
f12<-lm(LD ~ tidal*type,data=data1);plot(f12);shapiro.test(residuals(f12));leveneTest(f12);anova(f12)
f13<-lm(WSD ~ tidal*type,data=data1);plot(f13);shapiro.test(residuals(f13));leveneTest(f13);anova(f13)
f14<-lm(LMA ~ tidal*type,data=data1);plot(f14);shapiro.test(residuals(f14));leveneTest(f14);anova(f14)

###########pairwise comparisons#
emmeans(f1, pairwise ~ type|tidal)
emmeans(f4, pairwise ~ type|tidal)
emmeans(f5, pairwise ~ type|tidal)
emmeans(f6, pairwise ~ type|tidal)
emmeans(f8, pairwise ~ type|tidal)
emmeans(f9, pairwise ~ type|tidal)
emmeans(f10, pairwise ~ type|tidal)
emmeans(f11, pairwise ~ type|tidal)
emmeans(f12, pairwise ~ type|tidal)
emmeans(f13, pairwise ~ type|tidal)
emmeans(f14, pairwise ~ type|tidal)

###Phylogenetic Independent Contrast#####
#Run as administrator
library(devtools)
devtools::install_github("helixcn/plantlist", build_vignettes = TRUE)
library(plantlist)
library(V.PhyloMaker)
library(ape)
library(picante)
dat <- read_excel("mangroveEE.xlsx")

# Build a phylogeny using phylo.maker
species <- gsub("_", " ", as.character(dat$species))
tab2 <- subset(TPL(gsub("_", " ", species)),
               select = c("YOUR_SEARCH", "POSSIBLE_GENUS", "FAMILY"))
colnames(tab2) <- c("species", "genus", "family")
result1 <- phylo.maker(tab2, scenarios = c("S1"))
tree <- multi2di(result1[[1]])
plot(tree)

LCC <- dat$LCC 
names(LCC ) <- dat$species
data_matched <- match.phylo.data(phy = tree, data = LCC)
#####Blomberg K for LCC
phylosignal(data_matched$data, data_matched$phy)

LA<- dat$LA
names(LA) <- dat$species
data_matched <- match.phylo.data(phy = tree, data = LA)
#####Blomberg K for LA
phylosignal(data_matched$data, data_matched$phy)

LT<- dat$LT
names(LT) <- dat$species
data_matched <- match.phylo.data(phy = tree, data = LT)
#####Blomberg K for LT
phylosignal(data_matched$data, data_matched$phy)

LV<- dat$LV
names(LV) <- dat$species
data_matched <- match.phylo.data(phy = tree, data = LV)
#####Blomberg K for LV
phylosignal(data_matched$data, data_matched$phy)

LFM<- dat$LFM
names(LFM) <- dat$species
data_matched <- match.phylo.data(phy = tree, data = LFM)
#####Blomberg K for LFM
phylosignal(data_matched$data, data_matched$phy)

LSM<- dat$LSM
names(LSM) <- dat$species
data_matched <- match.phylo.data(phy = tree, data = LSM)
#####Blomberg K for LSM
phylosignal(data_matched$data, data_matched$phy)

LDM<- dat$LDM
names(LDM) <- dat$species
data_matched <- match.phylo.data(phy = tree, data = LDM)
#####Blomberg K for LDM
phylosignal(data_matched$data, data_matched$phy)

LDMC<- dat$LDMC
names(LDMC) <- dat$species
data_matched <- match.phylo.data(phy = tree, data = LDMC)
#####Blomberg K for LDMC
phylosignal(data_matched$data, data_matched$phy)

LD<- dat$LD
names(LD) <- dat$species
data_matched <- match.phylo.data(phy = tree, data = LD)
#####Blomberg K for LD
phylosignal(data_matched$data, data_matched$phy)

WSD<- dat$WSD
names(WSD) <- dat$species
data_matched <- match.phylo.data(phy = tree, data = WSD)
#####Blomberg K for WSD
phylosignal(data_matched$data, data_matched$phy)

LMA<- dat$LMA
names(LMA) <- dat$species
data_matched <- match.phylo.data(phy = tree, data = LMA)
#####Blomberg K for LMA
phylosignal(data_matched$data, data_matched$phy)

height<- dat$height
names(height) <- dat$species
data_matched <- match.phylo.data(phy = tree, data = height)
#####Blomberg K for height
phylosignal(data_matched$data, data_matched$phy)

DBH<- dat$DBH
names(DBH) <- dat$species
data_matched <- match.phylo.data(phy = tree, data = DBH)
#####Blomberg K for DBH
phylosignal(data_matched$data, data_matched$phy)
dev.off()
#########################fig.1##############

#####arange the horizontal axis sequence
data1$tidal <- factor(data1$tidal, level=c("low", "high"))
F2a<- ggplot(data1, aes(tidal, LCC,color=factor(type)))+
  geom_boxplot(aes(fill=factor(type)),alpha=0.5) + geom_jitter(position=position_jitterdodge(jitter.width = 0.5,jitter.height = 0.0),aes(color=factor(type)))+
  theme(plot.background = element_rect(fill = "white", color = NA),
        panel.background = element_rect(fill = "white", color = "black"),
        panel.grid = element_blank(),
        axis.ticks = element_line(),legend.position = "none",axis.text.x=element_blank(),plot.title = element_text(size=12,hjust=0.5)) + 
  labs(y="LCC (SPAD)",x="",tag="(a)")+
  annotate('text',x=1,y=85,label="n.s.",size=5,color='black')+ 
  annotate('text',x=2,y=85,label="*",size=5,color='black');F2a


F2d<- ggplot(data1, aes(tidal, LA,color=factor(type)))+
  geom_boxplot(aes(fill=factor(type)),alpha=0.5) +  geom_jitter(position=position_jitterdodge(jitter.width = 0.5,jitter.height = 0.0),aes(color=factor(type)))+
  theme(plot.background = element_rect(fill = "white", color = NA),
        panel.background = element_rect(fill = "white", color = "black"),
        panel.grid = element_blank(),
        axis.ticks = element_line(),legend.position = "none",axis.text.x=element_blank(),plot.title = element_text(size=12,hjust=0.5)) + 
  labs(tag="(b)")+xlab("")+ylab(label=expression(LA~(cm^2)))+
  annotate('text',x=1.0,y=40,label="n.s.",size=5,color='black')+ 
  annotate('text',x=2.0,y=40,label="***",size=5,color='black');F2d


F2e<- ggplot(data1, aes(tidal, LT,color=factor(type)))+
  geom_boxplot(aes(fill=factor(type)),alpha=0.5) + geom_jitter(position=position_jitterdodge(jitter.width = 0.5,jitter.height = 0.0),aes(color=factor(type)))+
  theme(plot.background = element_rect(fill = "white", color = NA),
        panel.background = element_rect(fill = "white", color = "black"),
        panel.grid = element_blank(),
        axis.ticks = element_line(),legend.position = "none",axis.text.x=element_blank(),plot.title = element_text(size=12,hjust=0.5)) + 
  labs(y="LT (mm)",x="",tag="(c)")+
  annotate('text',x=1.0,y=0.9,label="n.s.",size=5,color='black')+ 
  annotate('text',x=2.0,y=0.9,label="*",size=5,color='black');F2e


F2f<- ggplot(data1, aes(tidal, LV,color=factor(type)))+
  geom_boxplot(aes(fill=factor(type)),alpha=0.5) + geom_jitter(position=position_jitterdodge(jitter.width = 0.5,jitter.height = 0.0),aes(color=factor(type)))+
  theme(plot.background = element_rect(fill = "white", color = NA),
        panel.background = element_rect(fill = "white", color = "black"),
        panel.grid = element_blank(),
        axis.ticks = element_line(),legend.position = "none",axis.text.x=element_blank(),plot.title = element_text(size=12,hjust=0.5)) + 
  labs(tag="(d)")+xlab("")+ylab(label=expression(LV~(m^3)))+
  annotate('text',x=1.0,y=3,label="n.s.",size=5,color='black')+ 
  annotate('text',x=2.0,y=3,label="***",size=5,color='black');F2f

F2h<- ggplot(data1, aes(tidal, LFM,color=factor(type)))+
  geom_boxplot(aes(fill=factor(type)),alpha=0.5) + geom_jitter(position=position_jitterdodge(jitter.width = 0.5,jitter.height = 0.0),aes(color=factor(type)))+
  theme(plot.background = element_rect(fill = "white", color = NA),
        panel.background = element_rect(fill = "white", color = "black"),
        panel.grid = element_blank(),
        axis.ticks = element_line(),legend.position = "none",axis.text.x=element_blank(),plot.title = element_text(size=12,hjust=0.5)) + 
  labs(y="LFM (g)",x="",tag="(e)")+
  annotate('text',x=1.0,y=2.8,label="n.s.",size=5,color='black')+ 
  annotate('text',x=2.0,y=2.8,label="***",size=5,color='black');F2h

F2i<- ggplot(data1, aes(tidal, LSM,color=factor(type)))+
  geom_boxplot(aes(fill=factor(type)),alpha=0.5) + geom_jitter(position=position_jitterdodge(jitter.width = 0.5,jitter.height = 0.0),aes(color=factor(type)))+
  theme(plot.background = element_rect(fill = "white", color = NA),
        panel.background = element_rect(fill = "white", color = "black"),
        panel.grid = element_blank(),
        axis.ticks = element_line(),legend.position = "none",axis.text.x=element_blank(),plot.title = element_text(size=12,hjust=0.5)) + 
  labs(y="LSM (g)",x="",tag="(f)")+
  annotate('text',x=1.0,y=3.0,label="n.s.",size=5,color='black')+ 
  annotate('text',x=2.0,y=3.0,label="***",size=5,color='black');F2i


F2j<- ggplot(data1, aes(tidal, LDM,color=factor(type)))+
  geom_boxplot(aes(fill=factor(type)),alpha=0.5) + geom_jitter(position=position_jitterdodge(jitter.width = 0.5,jitter.height = 0.0),aes(color=factor(type)))+
  theme(plot.background = element_rect(fill = "white", color = NA),
        panel.background = element_rect(fill = "white", color = "black"),
        panel.grid = element_blank(),
        axis.ticks = element_line(),legend.position = "none",axis.text.x=element_blank(),plot.title = element_text(size=12,hjust=0.5)) + 
  labs(y="LDM (g)",x="",tag="(g)")+
  annotate('text',x=1.0,y=0.8,label="n.s.",size=5,color='black')+ 
  annotate('text',x=2.0,y=0.8,label="***",size=5,color='black');F2j


F2k<- ggplot(data1, aes(tidal, LDMC,color=factor(type)))+
  geom_boxplot(aes(fill=factor(type)),alpha=0.5) +  geom_jitter(position=position_jitterdodge(jitter.width = 0.5,jitter.height = 0.0),aes(color=factor(type)))+
  theme(plot.background = element_rect(fill = "white", color = NA),
        panel.background = element_rect(fill = "white", color = "black"),
        panel.grid = element_blank(),
        axis.ticks = element_line(),legend.position = "none",plot.title = element_text(size=12,hjust=0.5),axis.text.x=element_blank()) + 
  labs(y="LDMC (%)",x="",tag="(h)")+
  annotate('text',x=1.0,y=35,label="**",size=5,color='black')+ 
  annotate('text',x=2.0,y=35,label="n.s.",size=5,color='black');F2k
  
 
F2l<- ggplot(data1, aes(tidal, LD,color=factor(type)))+
  geom_boxplot(aes(fill=factor(type)),alpha=0.5) +geom_jitter(position=position_jitterdodge(jitter.width = 0.5,jitter.height = 0.0),aes(color=factor(type)))+
  theme(plot.background = element_rect(fill = "white", color = NA),
        panel.background = element_rect(fill = "white", color = "black"),
        panel.grid = element_blank(),
        axis.ticks = element_line(),legend.position = "none",plot.title = element_text(size=12,hjust=0.5),axis.text.x=element_text(size = 12)) + 
  labs(tag="(i)")+xlab("Intertidal zone")+ylab(label=expression(LD~(g~cm^-3)))+
  annotate('text',x=1.0,y=0.5,label="**",size=5,color='black')+ 
  annotate('text',x=2.0,y=0.5,label="n.s.",size=5,color='black'); F2l 

F2m<- ggplot(data1, aes(tidal, WSD,color=factor(type)))+
  geom_boxplot(aes(fill=factor(type)),alpha=0.5) + geom_jitter(position=position_jitterdodge(jitter.width = 0.5,jitter.height = 0.0),aes(color=factor(type)))+
  theme(plot.background = element_rect(fill = "white", color = NA),
        panel.background = element_rect(fill = "white", color = "black"),
        panel.grid = element_blank(),
        axis.ticks = element_line(),legend.position = "none",plot.title = element_text(size=12,hjust=0.5),axis.text.x=element_text(size = 12)) + 
  labs(y="WSD (%)",x="Intertidal zone",tag="(j)")+
  annotate('text',x=1.0,y=25,label="***",size=5,color='black')+ 
  annotate('text',x=2.0,y=25,label="n.s.",size=5,color='black');F2m


F2n<-ggplot(data1, aes(tidal, LMA,color=factor(type)))+
  geom_boxplot(aes(fill=factor(type)),alpha=0.5) + geom_jitter(position=position_jitterdodge(jitter.width = 0.5,jitter.height = 0.0),aes(color=factor(type)))+
  theme(plot.background = element_rect(fill = "white", color = NA),
        panel.background = element_rect(fill = "white", color = "black"),
        panel.grid = element_blank(),legend.position = "right",
        axis.ticks = element_line(),plot.title = element_text(size=12,hjust=0.5),axis.text.x=element_text(size = 12),legend.title  = element_blank()) + 
  labs(tag="(k)")+xlab("Intertidal zone")+ylab(label=expression(LMA~(g~m^-2)))+
  annotate('text',x=1.0,y=250,label="*",size=5,color='black')+ 
  annotate('text',x=2.0,y=250,label="n.s.",size=5,color='black'); F2n

F2a+F2d+F2e+F2f+F2h+F2i+F2j+F2k+F2l+F2m+F2n+
  plot_layout(guides = "collect", ncol = 3)

ggsave("fig.1.png", width = 8, height =10, dpi = 600)


##################fig.2############
# Packages
library(tidyverse)
# set plot theme
theme_set(
  theme_minimal(base_size = 18)) +
    theme(plot.background = element_rect(fill = "white", color = NA),panel.background = element_rect(fill = "white", color = "black"),
    axis.ticks = element_line(),
      legend.key.size = unit(10, "pt"))

# running the PCA
data1 <- read_excel("mangroveEE.xlsx",sheet = 1)
data1$id<-factor(data1$id)
library(vegan)
rda_fit <- data1 |> 
  select(where(is.numeric)) |> # retain only numeric columns
  rda(scale = TRUE) # scale data then do PCA

summary(rda_fit) |> str()

# variance explained by each PC
VAR.EXPL <- summary(rda_fit)$cont$importance |> as.data.frame()
# plot the variance explained by each PC
VAR.EXPL[2, ] |> 
  pivot_longer(-0) |> 
  mutate(name = factor(name, levels = unique(name))) |> 
  ggplot(aes(name, value)) +
  geom_col(fill = "lightblue") +
  scale_y_continuous(labels = scales::percent_format()) +
  labs(
    x = NULL,
    y = "Variance explained"
  )

# explained variance on each axis
VAR.pc1 <- sprintf("PC1 (%.1f%%)", VAR.EXPL$PC1[2] * 100); VAR.pc1 
VAR.pc2 <- sprintf("PC2 (%.1f%%)", VAR.EXPL$PC2[2] * 100); VAR.pc2 
                             

# BiodiversityR: circle of equivalent contribution
p.pca.S1 <- ordiplot(rda_fit, scaling = 1, axes = 2)
circle.eqv <- BiodiversityR::ordiequilibriumcircle(rda_fit, p.pca.S1)

length.scale <- circle.eqv$constant

# plot the data in PC coordinates
library(ggrepel)
SC2.sp <- summary(rda_fit, scaling = 2)$species |> as.data.frame() 
SC2.st <- summary(rda_fit, scaling = 2)$sites |> as.data.frame()   

SC2.sp$id <- rownames(SC2.sp)                                   
SC2.st$id <- data1$species                                

# define arrow style for plotting
arrow.style <- arrow(angle = 30, type = "closed", length = grid::unit(5, "pt"))

id2<-c("R","B","B","B","B","B","B","R","R","R","R","R","R")
total<-cbind(SC2.sp,id2)
total

# plot the data in PC coordinates
pca.S2 <- ggplot()+theme_bw()+
  theme(panel.grid = element_blank())+
  geom_vline(xintercept = 0,lty="dashed",size=0.8)+
  geom_hline(yintercept = 0,lty="dashed",size=0.8)+
  theme(legend.position = "none",axis.title.x=element_text(size=12),
        axis.title.y=element_text(size=12,angle=90),
        axis.text.y=element_text(size=10),
        axis.text.x=element_text(size=10),
        panel.grid=element_blank())+
  geom_segment(
    data = total,
    aes(x = 0, y = 0, xend = PC1, yend = PC2,color=id2),
    arrow = arrow.style
  ) + 
  geom_text_repel(
    data = total,
    aes(x = PC1, y = PC2, label = id,color=id2),
    size = 5,
    hjust = 1,
    nudge_x = -0.02
  ) +
  scale_color_brewer(palette = "Dark2") +
  labs(
    x = VAR.pc1,
    y = VAR.pc2,
    subtitle = ""
  ) +scale_colour_manual(values = c("red", "blue"))+
  coord_equal()
pca.S2

ggsave("fig.2.png", width = 8, height =8, dpi = 600)

##################ANCOVA##########
r1a<-lm(LMA~ DBH*type,data=data1);anova(r1a)
r1c<-lm(LCC~ DBH*type,data=data1);anova(r1c)
r1e<-lm(LDMC~DBH*type,data=data1);anova(r1e)
r1f<-lm(LD~DBH*type,data=data1);anova(r1f)
r1g<-lm(WSD~DBH*type,data=data1);anova(r1g)

r2a<-lm(LMA~ height*type,data=data1);anova(r2a)
r2c<-lm(LCC~ height*type,data=data1);anova(r2c)
r2e<-lm(LDMC~height*type,data=data1);anova(r2e)
r2f<-lm(LD~height*type,data=data1);anova(r2f)
r2g<-lm(WSD~height*type,data=data1);anova(r2g)

r3a<-lm(LMA~ DBH*tidal,data=data1);anova(r3a)
r3c<-lm(LCC~ DBH*tidal,data=data1);anova(r3c)
r3e<-lm(LDMC~DBH*tidal,data=data1);anova(r3e)
r3f<-lm(LD~DBH*tidal,data=data1);anova(r3f)
r3g<-lm(WSD~DBH*tidal,data=data1);anova(r3g)

r4a<-lm(LMA~ height*tidal,data=data1);anova(r4a)
r4c<-lm(LCC~ height*tidal,data=data1);anova(r4c)
r4e<-lm(LDMC~height*tidal,data=data1);anova(r4e)
r4f<-lm(LD~height*tidal,data=data1);anova(r4f)
r4g<-lm(WSD~height*tidal,data=data1);anova(r4g)


##################regression plot Fig.3#
library(ggpubr)
Regre1<-ggplot(data1,aes(x=DBH, y=LMA)) +geom_point(size=4)+xlab("")+ylab(label=expression(LMA~(g~m^-2)))+
  theme(plot.background = element_rect(fill = "white", color = NA),
        panel.background = element_rect(fill = "white", color = "black"),
        panel.grid = element_blank(),
        axis.ticks = element_line(),legend.position = "none")+labs(tag="(a)")+
  geom_smooth(method = lm, size=1,formula=y~x,se=T)+ stat_cor(data=data1,aes(label = paste(..rr.label.., ..p.label.., sep = "~`,`~")),label.x = 7)
Regre1
Regre2<-ggplot(data1,aes(x=height, y=LMA))+geom_point(size=4)+stat_cor(data=data1,aes(label = paste(..rr.label.., ..p.label.., sep = "~`,`~")),label.x = 6)+
  geom_smooth(method = lm,size=1.0,formula=y~x,se=T)+xlab("")+ylab("")+
  theme(plot.background = element_rect(fill = "white", color = NA),
        panel.background = element_rect(fill = "white", color = "black"),
        panel.grid = element_blank(),
        axis.ticks = element_line(),
        legend.position = "none")+labs(tag="(b)")
Regre2

Regre3<-ggplot(data1,aes(x=DBH, y=LDMC)) +geom_point(size=4)+stat_cor(data=data1,aes(label = paste(..rr.label.., ..p.label.., sep = "~`,`~")),label.x = 10)+
  geom_smooth(method = lm, size=1,formula=y~x,se=T)+xlab("")+ylab("LDMC (%)")+
  theme(plot.background = element_rect(fill = "white", color = NA),
        panel.background = element_rect(fill = "white", color = "black"),
        panel.grid = element_blank(),
        axis.ticks = element_line(),
        legend.position = "none")+labs(tag="(c)")
Regre3


Regre4<-ggplot(data1,aes(x=height, y=LDMC))+geom_point(size=4)+stat_cor(data=data1,aes(label = paste(..rr.label.., ..p.label.., sep = "~`,`~")),label.x = 5)+
  geom_smooth(method = lm, size=1,formula=y~x,se=T)+xlab("")+ylab("")+
  theme(plot.background = element_rect(fill = "white", color = NA),
        panel.background = element_rect(fill = "white", color = "black"),
        panel.grid = element_blank(),
        axis.ticks = element_line(),
        legend.position = "none")+labs(tag="(d)")
Regre4

Regre5<-ggplot(data1,aes(x=DBH, y=LD))+geom_point(size=4)+stat_cor(data=data1,aes(label = paste(..rr.label.., ..p.label.., sep = "~`,`~")),label.x = 10)+
  geom_smooth(method = lm, size=1,formula=y~x,se=T)+xlab("")+ylab(label=expression(LD~(g~cm^-3)))+
  theme(plot.background = element_rect(fill = "white", color = NA),
        panel.background = element_rect(fill = "white", color = "black"),
        panel.grid = element_blank(),
        axis.ticks = element_line(),
        legend.position = "none")+labs(tag="(e)")
Regre5

Regre6<-ggplot(data1,aes(x=height, y=LD)) +geom_point(size=4)+stat_cor(data=data1,aes(label = paste(..rr.label.., ..p.label.., sep = "~`,`~")),label.x = 5)+
  geom_smooth(method = lm, size=1,formula=y~x,se=T)+xlab("")+ylab("")+
  theme(plot.background = element_rect(fill = "white", color = NA),
        panel.background = element_rect(fill = "white", color = "black"),
        panel.grid = element_blank(),
        axis.ticks = element_line(),
        legend.position = "none")+labs(tag="(f)")
Regre6

Regre7<-ggplot(data1,aes(x=DBH, y=LCC)) +geom_point(size=4)+stat_cor(data=data1,aes(label = paste(..rr.label.., ..p.label.., sep = "~`,`~")),label.x = 10)+
  geom_smooth(method = lm, size=1,formula=y~x,se=T)+xlab("")+ylab("LCC (SPAD)")+
  theme(plot.background = element_rect(fill = "white", color = NA),
        panel.background = element_rect(fill = "white", color = "black"),
        panel.grid = element_blank(),
        axis.ticks = element_line(),
        legend.position = "none")+labs(tag="(g)")
Regre7

Regre8<-ggplot(data1,aes(x=height, y=LCC))+geom_point(size=4)+stat_cor(data=data1,aes(label = paste(..rr.label.., ..p.label.., sep = "~`,`~")),label.x = 5)+
  geom_smooth(method = lm, size=1,formula=y~x,se=T)+xlab("")+ylab("")+
  theme(plot.background = element_rect(fill = "white", color = NA),
        panel.background = element_rect(fill = "white", color = "black"),
        panel.grid = element_blank(),
        axis.ticks = element_line(),
        legend.position = "none")+labs(tag="(h)")
Regre8


Regre9<-ggplot(data1,aes(x=DBH,y=WSD)) +geom_point(size=4)+stat_cor(data=data1,aes(label = paste(..rr.label.., ..p.label.., sep = "~`,`~")),label.x = 10)+
  geom_smooth(method = lm, size=1,formula=y~x,se=T)+xlab("DBH (cm)")+ylab("WSD (%)")+
  theme(plot.background = element_rect(fill = "white", color = NA),
        panel.background = element_rect(fill = "white", color = "black"),
        panel.grid = element_blank(),
        axis.ticks = element_line(),
        legend.position = "none")+labs(tag="(i)")
Regre9


Regre10<-ggplot(data1,aes(x=height, y=WSD)) +geom_point(size=4)+stat_cor(data=data1,aes(label = paste(..rr.label.., ..p.label.., sep = "~`,`~")),label.x = 5)+
  geom_smooth(method = lm, size=1,formula=y~x,se=T)+xlab("Height (m)")+ylab("")+
  theme(plot.background = element_rect(fill = "white", color = NA),
        panel.background = element_rect(fill = "white", color = "black"),
        panel.grid = element_blank(),
        axis.ticks = element_line(),legend.title = element_blank())+labs(tag="(j)")
Regre10
Regre1+Regre2+Regre3+Regre4+Regre5+Regre6+Regre7+Regre8+Regre9 +Regre10+
  plot_layout(guides = "collect", ncol = 2)
ggsave("fig.3.png", width = 10, height =14, dpi = 600)

###################################supplementary material Fig S2###
Regre1<-ggplot(data1,aes(x=DBH, y=LMA,color=factor(type))) +geom_point(aes(color=factor(type)),size=4)+xlab("")+ylab(label=expression(LMA~(g~m^-2)))+
  theme(plot.background = element_rect(fill = "white", color = NA),
        panel.background = element_rect(fill = "white", color = "black"),
        panel.grid = element_blank(),
        axis.ticks = element_line(),legend.position = "none")+labs(tag="(a)")+
  geom_smooth(aes(fill=factor(type)),method = lm, size=1,formula=y~x,se=T)+ stat_cor(data=data1,aes(label = paste(..rr.label.., ..p.label.., sep = "~`,`~")),label.x = 7)
Regre1

Regre2<-ggplot(data1,aes(x=height, y=LMA,color=factor(type)))+geom_point(size=4,aes(color=factor(type)))+stat_cor(data=data1,aes(label = paste(..rr.label.., ..p.label.., sep = "~`,`~")),label.x = 6)+
  geom_smooth(aes(fill=factor(type)),method = lm,size=1.0,formula=y~x,se=T)+xlab("")+ylab("")+
  theme(plot.background = element_rect(fill = "white", color = NA),
        panel.background = element_rect(fill = "white", color = "black"),
        panel.grid = element_blank(),
        axis.ticks = element_line(),
        legend.position = "none")+labs(tag="(b)")
Regre2

Regre3<-ggplot(data1,aes(x=DBH, y=LDMC,color=factor(type))) +geom_point(size=4,aes(color=factor(type)))+stat_cor(data=data1,aes(label = paste(..rr.label.., ..p.label.., sep = "~`,`~")),label.x = 10)+
  geom_smooth(aes(fill=factor(type)),method = lm, size=1,formula=y~x,se=T)+xlab("")+ylab("LDMC (%)")+
  theme(plot.background = element_rect(fill = "white", color = NA),
        panel.background = element_rect(fill = "white", color = "black"),
        panel.grid = element_blank(),
        axis.ticks = element_line(),
        legend.position = "none")+labs(tag="(c)")
Regre3


Regre4<-ggplot(data1,aes(x=height, y=LDMC,color=factor(type)))+geom_point(size=4,aes(color=factor(type)))+stat_cor(data=data1,aes(label = paste(..rr.label.., ..p.label.., sep = "~`,`~")),label.x = 5)+
  geom_smooth(aes(fill=factor(type)),method = lm, size=1,formula=y~x,se=T)+xlab("")+ylab("")+
  theme(plot.background = element_rect(fill = "white", color = NA),
        panel.background = element_rect(fill = "white", color = "black"),
        panel.grid = element_blank(),
        axis.ticks = element_line(),
        legend.position = "none")+labs(tag="(d)")
Regre4

Regre5<-ggplot(data1,aes(x=DBH, y=LD,color=factor(type))) +geom_point(size=4,aes(color=factor(type)))+stat_cor(data=data1,aes(label = paste(..rr.label.., ..p.label.., sep = "~`,`~")),label.x = 10)+
  geom_smooth(aes(fill=factor(type)),method = lm, size=1,formula=y~x,se=T)+xlab("")+ylab(label=expression(LD~(g~cm^-3)))+
  theme(plot.background = element_rect(fill = "white", color = NA),
        panel.background = element_rect(fill = "white", color = "black"),
        panel.grid = element_blank(),
        axis.ticks = element_line(),
        legend.position = "none")+labs(tag="(e)")
Regre5

Regre6<-ggplot(data1,aes(x=height, y=LD,color=factor(type))) +geom_point(size=4,aes(color=factor(type)))+stat_cor(data=data1,aes(label = paste(..rr.label.., ..p.label.., sep = "~`,`~")),label.x = 5)+
  geom_smooth(aes(fill=factor(type)),method = lm, size=1,formula=y~x,se=T)+xlab("")+ylab("")+
  theme(plot.background = element_rect(fill = "white", color = NA),
        panel.background = element_rect(fill = "white", color = "black"),
        panel.grid = element_blank(),
        axis.ticks = element_line(),
        legend.position = "none")+labs(tag="(f)")
Regre6

Regre7<-ggplot(data1,aes(x=DBH, y=LCC,color=factor(type))) +geom_point(size=4,aes(color=factor(type)))+stat_cor(data=data1,aes(label = paste(..rr.label.., ..p.label.., sep = "~`,`~")),label.x = 10)+
  geom_smooth(aes(fill=factor(type)),method = lm, size=1,formula=y~x,se=T)+xlab("")+ylab("LCC (SPAD)")+
  theme(plot.background = element_rect(fill = "white", color = NA),
        panel.background = element_rect(fill = "white", color = "black"),
        panel.grid = element_blank(),
        axis.ticks = element_line(),
        legend.position = "none")+labs(tag="(g)")
Regre7

Regre8<-ggplot(data1,aes(x=height, y=LCC,color=factor(type)))+geom_point(size=4,aes(color=factor(type)))+stat_cor(data=data1,aes(label = paste(..rr.label.., ..p.label.., sep = "~`,`~")),label.x = 5)+
  geom_smooth(aes(fill=factor(type)),method = lm, size=1,formula=y~x,se=T)+xlab("")+ylab("")+
  theme(plot.background = element_rect(fill = "white", color = NA),
        panel.background = element_rect(fill = "white", color = "black"),
        panel.grid = element_blank(),
        axis.ticks = element_line(),
        legend.position = "none")+labs(tag="(h)")
Regre8


Regre9<-ggplot(data1,aes(x=DBH, y=WSD,color=factor(type))) +geom_point(size=4,aes(color=factor(type)))+stat_cor(data=data1,aes(label = paste(..rr.label.., ..p.label.., sep = "~`,`~")),label.x = 10)+
  geom_smooth(aes(fill=factor(type)),method = lm, size=1,formula=y~x,se=T)+xlab("DBH (cm)")+ylab("WSD (%)")+
  theme(plot.background = element_rect(fill = "white", color = NA),
        panel.background = element_rect(fill = "white", color = "black"),
        panel.grid = element_blank(),
        axis.ticks = element_line(),
        legend.position = "none")+labs(tag="(i)")
Regre9


Regre10<-ggplot(data1,aes(x=height, y=WSD,color=factor(type))) +geom_point(size=4,aes(color=factor(type)))+stat_cor(data=data1,aes(label = paste(..rr.label.., ..p.label.., sep = "~`,`~")),label.x = 5)+
  geom_smooth(aes(fill=factor(type)),method = lm, size=1,formula=y~x,se=T)+xlab("Height (m)")+ylab("")+
  theme(plot.background = element_rect(fill = "white", color = NA),
        panel.background = element_rect(fill = "white", color = "black"),
        panel.grid = element_blank(),
        axis.ticks = element_line(),legend.title = element_blank())+labs(tag="(j)")
Regre10
Regre1+Regre2+Regre3+Regre4+Regre5+Regre6+Regre7+Regre8+Regre9 +Regre10+
  plot_layout(guides = "collect", ncol = 2)
ggsave("fig.S2.png", width = 10, height =16, dpi = 600)

###################################supplementary material Fig S3###
Regre1<-ggplot(data1,aes(x=DBH, y=LMA,color=factor(tidal))) +geom_point(aes(color=factor(tidal)),size=4)+xlab("")+ylab(label=expression(LMA~(g~m^-2)))+
  theme(plot.background = element_rect(fill = "white", color = NA),
        panel.background = element_rect(fill = "white", color = "black"),
        panel.grid = element_blank(),
        axis.ticks = element_line(),legend.position = "none")+labs(tag="(a)")+
  geom_smooth(aes(fill=factor(tidal)),method = lm, size=1,formula=y~x,se=T)+ stat_cor(data=data1,aes(label = paste(..rr.label.., ..p.label.., sep = "~`,`~")),label.x = 7)
Regre1

Regre2<-ggplot(data1,aes(x=height, y=LMA,color=factor(tidal)))+geom_point(size=4,aes(color=factor(tidal)))+stat_cor(data=data1,aes(label = paste(..rr.label.., ..p.label.., sep = "~`,`~")),label.x = 6)+
  geom_smooth(aes(fill=factor(tidal)),method = lm,size=1.0,formula=y~x,se=T)+xlab("")+ylab("")+
  theme(plot.background = element_rect(fill = "white", color = NA),
        panel.background = element_rect(fill = "white", color = "black"),
        panel.grid = element_blank(),
        axis.ticks = element_line(),
        legend.position = "none")+labs(tag="(b)")
Regre2

Regre3<-ggplot(data1,aes(x=DBH, y=LDMC,color=factor(tidal))) +geom_point(size=4,aes(color=factor(tidal)))+stat_cor(data=data1,aes(label = paste(..rr.label.., ..p.label.., sep = "~`,`~")),label.x = 10)+
  geom_smooth(aes(fill=factor(tidal)),method = lm, size=1,formula=y~x,se=T)+xlab("")+ylab("LDMC (%)")+
  theme(plot.background = element_rect(fill = "white", color = NA),
        panel.background = element_rect(fill = "white", color = "black"),
        panel.grid = element_blank(),
        axis.ticks = element_line(),
        legend.position = "none")+labs(tag="(c)")
Regre3


Regre4<-ggplot(data1,aes(x=height, y=LDMC,color=factor(tidal)))+geom_point(size=4,aes(color=factor(tidal)))+stat_cor(data=data1,aes(label = paste(..rr.label.., ..p.label.., sep = "~`,`~")),label.x = 5)+
  geom_smooth(aes(fill=factor(tidal)),method = lm, size=1,formula=y~x,se=T)+xlab("")+ylab("")+
  theme(plot.background = element_rect(fill = "white", color = NA),
        panel.background = element_rect(fill = "white", color = "black"),
        panel.grid = element_blank(),
        axis.ticks = element_line(),
        legend.position = "none")+labs(tag="(d)")
Regre4

Regre5<-ggplot(data1,aes(x=DBH, y=LD,color=factor(tidal))) +geom_point(size=4,aes(color=factor(tidal)))+stat_cor(data=data1,aes(label = paste(..rr.label.., ..p.label.., sep = "~`,`~")),label.x = 10)+
  geom_smooth(aes(fill=factor(tidal)),method = lm, size=1,formula=y~x,se=T)+xlab("")+ylab(label=expression(LD~(g~cm^-3)))+
  theme(plot.background = element_rect(fill = "white", color = NA),
        panel.background = element_rect(fill = "white", color = "black"),
        panel.grid = element_blank(),
        axis.ticks = element_line(),
        legend.position = "none")+labs(tag="(e)")
Regre5

Regre6<-ggplot(data1,aes(x=height, y=LD,color=factor(tidal))) +geom_point(size=4,aes(color=factor(tidal)))+stat_cor(data=data1,aes(label = paste(..rr.label.., ..p.label.., sep = "~`,`~")),label.x = 5)+
  geom_smooth(aes(fill=factor(tidal)),method = lm, size=1,formula=y~x,se=T)+xlab("")+ylab("")+
  theme(plot.background = element_rect(fill = "white", color = NA),
        panel.background = element_rect(fill = "white", color = "black"),
        panel.grid = element_blank(),
        axis.ticks = element_line(),
        legend.position = "none")+labs(tag="(f)")
Regre6

Regre7<-ggplot(data1,aes(x=DBH, y=LCC,color=factor(tidal))) +geom_point(size=4,aes(color=factor(tidal)))+stat_cor(data=data1,aes(label = paste(..rr.label.., ..p.label.., sep = "~`,`~")),label.x = 10)+
  geom_smooth(aes(fill=factor(tidal)),method = lm, size=1,formula=y~x,se=T)+xlab("")+ylab("LCC (SPAD)")+
  theme(plot.background = element_rect(fill = "white", color = NA),
        panel.background = element_rect(fill = "white", color = "black"),
        panel.grid = element_blank(),
        axis.ticks = element_line(),
        legend.position = "none")+labs(tag="(g)")
Regre7

Regre8<-ggplot(data1,aes(x=height, y=LCC,color=factor(tidal)))+geom_point(size=4,aes(color=factor(tidal)))+stat_cor(data=data1,aes(label = paste(..rr.label.., ..p.label.., sep = "~`,`~")),label.x = 5)+
  geom_smooth(aes(fill=factor(tidal)),method = lm, size=1,formula=y~x,se=T)+xlab("")+ylab("")+
  theme(plot.background = element_rect(fill = "white", color = NA),
        panel.background = element_rect(fill = "white", color = "black"),
        panel.grid = element_blank(),
        axis.ticks = element_line(),
        legend.position = "none")+labs(tag="(h)")
Regre8


Regre9<-ggplot(data1,aes(x=DBH, y=WSD,color=factor(tidal))) +geom_point(size=4,aes(color=factor(tidal)))+stat_cor(data=data1,aes(label = paste(..rr.label.., ..p.label.., sep = "~`,`~")),label.x = 10)+
  geom_smooth(aes(fill=factor(tidal)),method = lm, size=1,formula=y~x,se=T)+xlab("DBH (cm)")+ylab("WSD (%)")+
  theme(plot.background = element_rect(fill = "white", color = NA),
        panel.background = element_rect(fill = "white", color = "black"),
        panel.grid = element_blank(),
        axis.ticks = element_line(),
        legend.position = "none")+labs(tag="(i)")
Regre9


Regre10<-ggplot(data1,aes(x=height, y=WSD,color=factor(tidal))) +geom_point(size=4,aes(color=factor(tidal)))+stat_cor(data=data1,aes(label = paste(..rr.label.., ..p.label.., sep = "~`,`~")),label.x = 5)+
  geom_smooth(aes(fill=factor(tidal)),method = lm, size=1,formula=y~x,se=T)+xlab("Height (m)")+ylab("")+
  theme(plot.background = element_rect(fill = "white", color = NA),
        panel.background = element_rect(fill = "white", color = "black"),
        panel.grid = element_blank(),
        axis.ticks = element_line(),legend.title = element_blank())+labs(tag="(j)")
Regre10

Regre1+Regre2+Regre3+Regre4+Regre5+Regre6+Regre7+Regre8+Regre9 +Regre10+
  plot_layout(guides = "collect", ncol = 2)
ggsave("fig.S3.png", width = 10, height =16, dpi = 600)
