# Supplementary material for: A Trade‐Off Between Leaf Carbon Economics and Plant Size Among Mangrove Species in Dongzhaigang, China
Source: Ecol Evol. 2024 Nov 19;14(11):e70559. doi: 10.1002/ece3.70559 (PMC11576130; doi:10.1002/ece3.70559)
Supplement: Supplementary file 2 — Data S1. [file ECE3-14-e70559-s001.zip › ece370559-sup-0005-AppendixS1/mangroveEE.xlsx]

## Sheet: Sheet1
species	genus	family	LCC	LA	LT	LV	LFM	LSM	LDM	LDMC	LD	WSD	LMA	height	DBH	tidal	type	id
Ceriops_tagal	Ceriops	Rhizophoraceae	86.33	11.761	0.601162	0.709025	0.78077	0.83116	0.28545	34.3436	0.402595	9.23384	242.709	1.96667	4.98938	high	shrub	1
Ceriops_tagal	Ceriops	Rhizophoraceae	71.0567	14.2373	0.601162	0.869535	0.922913	1.05886	0.276303	26.0943	0.31776	17.3725	194.07	1.88333	5.53609	high	shrub	2
Ceriops_tagal	Ceriops	Rhizophoraceae	70.8267	16.2007	0.640893	1.04237	1.05698	1.13902	0.3194	28.0416	0.306418	10.0095	197.152	1.69667	4.93631	high	shrub	3
Ceriops_tagal	Ceriops	Rhizophoraceae	67.7633	15.246	0.636228	0.968467	0.979783	1.1142	0.33595	30.1516	0.346889	17.272	220.353	1.31667	3.60934	high	shrub	4
Rhizophora_stylosa	Rhizophora	Rhizophoraceae	84.4966	30.6704	0.820388	2.50519	2.3544	2.66662	0.681617	25.561	0.272082	15.7289	222.239	3.26667	4.83015	high	tree	5
Rhizophora_stylosa	Rhizophora	Rhizophoraceae	73.83	29.625	0.768392	2.28521	2.22548	2.43719	0.675897	27.7326	0.29577	12.0203	228.151	3.2	4.51168	high	tree	6
Rhizophora_stylosa	Rhizophora	Rhizophoraceae	74.98	35.3843	0.784521	2.75932	2.61889	2.85403	0.746283	26.1484	0.270459	11.156	210.908	4	4.96667	high	tree	7
Rhizophora_stylosa	Rhizophora	Rhizophoraceae	86.325	32.922	0.748205	2.48895	2.45404	2.74981	0.707767	25.7387	0.284363	14.4842	214.983	2.51667	3.87473	high	tree	8
Avicennia_marina	Avicennia	Acanthaceae	57.4633	9.01433	0.489825	0.44646	0.42713	0.489043	0.12127	24.7974	0.271626	16.8346	134.53	1.68333	4.67091	low	shrub	9
Avicennia_marina	Avicennia	Acanthaceae	57.0667	7.615	0.452064	0.344719	0.35885	0.429323	0.102257	23.8181	0.296638	21.5471	134.283	2.5	5.2017	low	shrub	10
Avicennia_marina	Avicennia	Acanthaceae	54.486	10.242	0.444966	0.458651	0.45959	0.559213	0.13351	23.8746	0.291093	23.4021	130.355	2	7.5	low	shrub	11
Avicennia_marina	Avicennia	Acanthaceae	55.49	10.6423	0.43235	0.459974	0.47546	0.571043	0.142953	25.0337	0.310786	22.3279	134.325	1.25	4.11953	low	shrub	12
Bruguiera_sexangula	Bruguiera	Rhizophoraceae	75.7733	24.8727	0.442482	1.09786	0.989273	1.13115	0.321017	28.3798	0.292401	17.5124	129.064	1.93333	4.67091	high	tree	13
Bruguiera_sexangula	Bruguiera	Rhizophoraceae	56.4933	23.671	0.402251	0.951747	1.06173	1.10761	0.306457	27.6684	0.321994	5.72677	129.465	5.53333	13.1635	high	tree	14
Bruguiera_sexangula	Bruguiera	Rhizophoraceae	67.0667	29.8567	0.40949	1.22048	1.17505	1.31341	0.35512	27.038	0.290967	14.4382	118.942	2.46667	3.39703	high	tree	15
Bruguiera_sexangula	Bruguiera	Rhizophoraceae	63.3533	24.9477	0.4029	1.00136	1.14983	1.29347	0.375547	29.034	0.375035	15.6487	150.534	2.53333	3.55333	high	tree	16
Kandelia_obovata	Kandelia	Rhizophoraceae	75.8867	21.0717	0.470874	0.990174	0.997547	1.19382	0.31241	26.169	0.31551	22.2678	148.261	2.56667	5.02123	low	shrub	17
Kandelia_obovata	Kandelia	Rhizophoraceae	66.9433	15.2333	0.517088	0.78923	0.828577	0.998383	0.265883	26.6314	0.33689	23.1818	174.54	2.23333	8.28025	low	shrub	18
Kandelia_obovata	Kandelia	Rhizophoraceae	79.11	17.0213	0.48641	0.836063	0.83674	0.981037	0.26241	26.7482	0.313864	20.0795	154.165	2.1	4.26667	low	shrub	19
Kandelia_obovata	Kandelia	Rhizophoraceae	69.88	12.3243	0.574545	0.705224	0.636473	0.72862	0.207717	28.5082	0.29454	17.6898	168.542	2.66667	5.74735	low	shrub	20
Aegiceras_corniculatum	Aegiceras	Primulaceae	62	19.481	0.361527	0.700771	0.787423	0.89267	0.264477	29.6276	0.377408	16.7539	135.761	2.4	5.03134	low	shrub	21
Aegiceras_corniculatum	Aegiceras	Primulaceae	60.7767	15.4447	0.431645	0.668499	0.743857	0.80174	0.245453	30.6151	0.367171	10.4053	158.924	1.4	2.67824	low	shrub	22
Aegiceras_corniculatum	Aegiceras	Primulaceae	65.3033	16.4003	0.468305	0.795576	0.826427	0.927117	0.297923	32.1344	0.374475	16.003	181.657	0.866667	3.7155	low	shrub	23
Aegiceras_corniculatum	Aegiceras	Primulaceae	57.55	14.7117	0.429669	0.641656	0.674103	0.762763	0.230833	30.2628	0.359746	16.6676	156.905	0.6	6.47558	low	shrub	24
Bruguiera_gymnorrhiza	Bruguiera	Rhizophoraceae	85.1	41.3637	0.568283	2.32305	2.52375	2.90348	0.75149	25.8824	0.323493	17.6458	181.679	2.88333	4.87261	high	tree	25
Bruguiera_gymnorrhiza	Bruguiera	Rhizophoraceae	64.8567	27.331	0.426119	1.16138	1.61463	1.67917	0.46797	27.8691	0.402942	5.32859	171.223	4.1	6.58174	high	tree	26
Bruguiera_gymnorrhiza	Bruguiera	Rhizophoraceae	67.54	31.0347	0.639358	1.97623	1.96367	2.23349	0.528273	23.6523	0.267314	15.8234	170.22	3.46667	5.76667	high	tree	27
Bruguiera_gymnorrhiza	Bruguiera	Rhizophoraceae	75.8867	33.8937	0.473639	1.59935	1.78125	2.1175	0.574093	27.1118	0.358955	21.7866	169.381	2.56667	4.15289	high	tree	28
Sonneratia_apetala	Sonneratia	Lythraceae	64.0433	10.2437	0.426113	0.432148	0.510593	0.53128	0.13686	25.7604	0.316697	5.24483	133.605	7.33333	9.78333	low	tree	29
Sonneratia_apetala	Sonneratia	Lythraceae	55.9267	11.0637	0.580365	0.637023	0.65888	0.708243	0.159783	22.5605	0.250828	9.00035	144.422	5.63333	11.252	low	tree	30
Sonneratia_apetala	Sonneratia	Lythraceae	54.78	15.574	0.531508	0.815271	0.764013	0.872253	0.206127	23.6315	0.252832	16.2492	132.353	6.2	10.6774	low	tree	31
Sonneratia_apetala	Sonneratia	Lythraceae	59.3133	12.94	0.538425	0.700117	0.739257	0.775857	0.195833	25.2409	0.279715	6.31009	151.34	12.5	25.9023	low	tree	32
Lumnitzera_racemosa	Lumnitzera	Combretaceae	54.2533	8.78233	0.745321	0.651692	0.74786	0.79055	0.147957	18.7157	0.227035	6.64339	168.471	2.03333	5.215	high	shrub	33
Lumnitzera_racemosa	Lumnitzera	Combretaceae	53.9467	8.638	0.699754	0.607671	0.654043	0.688783	0.13131	19.0641	0.216087	6.23169	152.014	1.76667	5.09554	high	shrub	34
Lumnitzera_racemosa	Lumnitzera	Combretaceae	61.82	9.05167	0.748679	0.674384	0.733903	0.77596	0.14534	18.7303	0.215515	6.6691	160.567	2.46667	5.62333	high	shrub	35
Lumnitzera_racemosa	Lumnitzera	Combretaceae	43.2767	7.80367	0.806154	0.627376	0.6257	0.659137	0.121867	18.4888	0.194248	6.22344	156.166	2.23333	10.3185	high	shrub	36
Sonneratia_caseolaris	Sonneratia	Lythraceae	55.32	11.0177	0.603292	0.661848	0.61556	0.682867	0.14059	20.5882	0.212421	12.4119	127.604	5.33333	10.5187	low	tree	37
Sonneratia_caseolaris	Sonneratia	Lythraceae	49.7367	16.7867	0.410196	0.696496	0.6659	0.8185	0.151693	18.5331	0.217795	22.8852	90.3654	8.66667	18.67	low	tree	38
Sonneratia_caseolaris	Sonneratia	Lythraceae	60.6967	21.26	0.489331	1.03355	1.00078	1.07761	0.22557	20.9324	0.218248	9.01793	106.101	13.3333	21.0191	low	tree	39
Sonneratia_caseolaris	Sonneratia	Lythraceae	49.7067	12.376	0.659886	0.81262	0.732573	0.7663	0.110467	14.4156	0.135939	5.14257	89.2588	8	13.9203	low	tree	40

## Sheet: Sheet2
trait	variation	percent
LCC	intraspecific variation	35
LCC	interspecific variation	38
LCC	unexplained	27
LA	intraspecific variation	3
LA	interspecific variation	86
LA	unexplained	11
LT	intraspecific variation	1
LT	interspecific variation	82
LT	unexplained	17
LV	intraspecific variation	3
LV	interspecific variation	88
LV	unexplained	9
LFM	intraspecific variation	3
LFM	interspecific variation	90
LFM	unexplained	7
LSM	intraspecific variation	3
LSM	interspecific variation	89
LSM	unexplained	8
LDM	intraspecific variation	7
LDM	interspecific variation	86
LDM	unexplained	7
LDMC	intraspecific variation	38
LDMC	interspecific variation	46
LDMC	unexplained	16
LD	intraspecific variation	27
LD	interspecific variation	49
LD	unexplained	24
WSD	intraspecific variation	10
WSD	interspecific variation	33
WSD	unexplained	57
LMA	intraspecific variation	28
LMA	interspecific variation	59
LMA	unexplained	13
